# Supplementary material for: The Effect of Various Poly (N-vinylpyrrolidone) (PVP) Polymers on the Crystallization of Flutamide
Source: Pharmaceuticals (Basel). 2022 Aug 6;15(8):971. doi: 10.3390/ph15080971 (PMC9414356; doi:10.3390/ph15080971)
Supplement: Supplementary file 1 [file pharmaceuticals-15-00971-s001.zip]

Archive with 1 entries (1 files):
- pharmaceuticals-1839043-supplementary.pdf
